# Supplementary material for: A Systems Biology Approach to Reveal Putative Host-Derived Biomarkers of Periodontitis by Network Topology Characterization of MMP-REDOX/NO and Apoptosis Integrated Pathways
Source: Front Cell Infect Microbiol. 2016 Jan 11;5:102. doi: 10.3389/fcimb.2015.00102 (PMC4707239; doi:10.3389/fcimb.2015.00102)
Supplement: Supplementary file 3 [file DataSheet1.ZIP]

Archive with 1 entries (1 files):
- SUPPLEMENTARY FILE 1. Zeidán-Chuliá et al. 2015.cys
